# Supplementary material for: P. falciparum Modulates Erythroblast Cell Gene Expression in Signaling and Erythrocyte Production Pathways
Source: PLoS One. 2011 May 4;6(5):e19307. doi: 10.1371/journal.pone.0019307 (PMC3087761; doi:10.1371/journal.pone.0019307)
Supplement: Table S1 — Genes associated with top canoncial pathways common to P. falciparum, P. berghei and T. gondii infection. (XLS) [file pone.0019307.s003.xls]

## Sheet: Sheet1
Supplementary Table S1. Genes associated with top canoncial pathways common to P. falciparum, P. berghei and T. gondii infection.
Ingenuity Canonical Pathways	Molecules in Pfal infection of erythroid cells	Molecules in Pb infection of hepatocytes	Molecules in T. gondii infection of human foreskin fibroblasts
Aryl Hydrocarbon Receptor Signaling	SRC, RELA, JUN, HSP90AB1, TGFB1, RARA, RXRA	GSTA3, NQO1, SLC35A2, MDM2, GSTM2, CCND3, ALDH1L2, GSTA4, GSTT2, ALDH18A1, DHFR, GSTO2, ESR1	MYC, JUN, IL1B, IL6, NFKB1, CCND1
NRF2-mediated Oxidative Stress Response	GSR, HMOX1, JUN, PIK3R1, DNAJB1, ACTG1, CBR1	MAP2K6, GSTA3, MAF, NQO1, MAP3K1, SLC35A2, HERPUD1, GCLC, MAFK, DNAJB9, TXNRD1, HMOX1, GSTM2, GSTA4, CAT, ATF4, JUND, GSTT2, FOSL1, SQSTM1, GCLM, GSTO2, PRKCA	SOD2, JUN, JUNB
CD40 Signaling	RELA, JUN, PIK3R1	MAP2K6, IKBKG, ICAM1, CD40, TNFAIP3, TRAF5, NFKBIB, TRAF1	ICAM1, JUN, NFKBIA, TNFAIP3, NFKB1
