# Supplementary material for: P. falciparum Modulates Erythroblast Cell Gene Expression in Signaling and Erythrocyte Production Pathways
Source: PLoS One. 2011 May 4;6(5):e19307. doi: 10.1371/journal.pone.0019307 (PMC3087761; doi:10.1371/journal.pone.0019307)
Supplement: Table S3 — Genes associated with top canoncial pathways shared by P. falciparum and T. gondii infection of human cells. (XLS) [file pone.0019307.s005.xls]

## Sheet: Sheet1
Supplementary Table S3. Genes associated with top canoncial pathways shared by P. falciparum and T. gondii infection of human cells.
Ingenuity Canonical Pathways	Molecules in Pfal infection of erythroid cells	Molecules in T. gondii infection of human foreskin fibroblasts
Glucocorticoid Receptor Signaling	RELA, JUN, HSPA1L, HSP90AB1, HSPA1A, TGFB1, PIK3R1, HSPA6, FKBP4, PCK1	ICAM1, JUN, NFKBIA, ANXA1, IL1B, IL6, NFKB1
Estrogen-Dependent Breast Cancer Signaling	SRC, RELA, JUN, PIK3R1	JUN, NFKB1, CCND1, ATF2
Erythropoietin Signaling	SRC, RELA, JUN, PIK3R1	JUN, NFKBIA, NFKB1
Rac Signaling	RELA, JUN, ARFIP2, PIK3R1, CDK5R1	JUN, ITGA2, NFKB1
IL-12 Signaling and Production in Macrophages	RELA, JUN, TGFB1, PIK3R1, RXRA	JUN, NFKB1, IRF1
PPARalpha/RXRalpha Activation	RELA, JUN, HSP90AB1, TGFB1, GK, RXRA	JUN, NFKBIA, IL1B, IL6, NFKB1
Galpha12/13 Signaling	SRC, RELA, JUN, PIK3R1, MEF2A (includes EG:4205)	JUN, NFKBIA, NFKB1, CDH13
Acute Myeloid Leukemia Signaling	BRAF, RELA, PIK3R1, RARA	MYC, NFKB1, CCND1
Ceramide Signaling	RELA, JUN, PIK3R1, KSR1	JUN, NFKB1
PPAR Signaling	RELA, JUN, HSP90AB1, RXRA	JUN, NFKBIA, IL1B, NFKB1
Neuregulin Signaling	SRC, HSP90AB1, PIK3R1, CDK5R1	MYC, NRG2, ITGA2, HBEGF, EREG
RANK Signaling in Osteoclasts	SRC, RELA, JUN, PIK3R1	JUN, NFKBIA, NFKB1
Colorectal Cancer Metastasis Signaling	IL6ST, BRAF, SRC, RELA, JUN, TGFB1, PIK3R1	MYC, JUN, MMP3, PTGS2, IL6, NFKB1, CCND1
Cholecystokinin/Gastrin-mediated Signaling	SRC, CREM, JUN, MEF2A (includes EG:4205)	JUN, IL1B, ATF2
IL-10 Signaling	HMOX1, RELA, JUN	JUN, NFKBIA, IL1B, IL6, NFKB1
Pancreatic Adenocarcinoma Signaling	HMOX1, RELA, TGFB1, PIK3R1	HBEGF, PTGS2, NFKB1, CCND1
ERK5 Signaling	IL6ST, SRC, MEF2A (includes EG:4205)	MYC, LIF, ATF2
