# Supplementary material for: P. falciparum Modulates Erythroblast Cell Gene Expression in Signaling and Erythrocyte Production Pathways
Source: PLoS One. 2011 May 4;6(5):e19307. doi: 10.1371/journal.pone.0019307 (PMC3087761; doi:10.1371/journal.pone.0019307)
Supplement: Table S4 — Genes associated with top immunological/inflammatory pathways when orthochromatic cells are co-cultured with P. falciparum. (XLS) [file pone.0019307.s006.xls]

## Sheet: Sheet1
Supplementary Table S4. Genes associated with top immunological/inflammatory pathways when orthochromatic cells are co-cultured with P. falciparum.
Category	Cluster 2	Cluster 3
Hematological System Development and Function	F11R, NLK, RBM15	IL6ST, RELA, ID2, RGS2, TP53INP1, PIK3R1, BRAF, EPHB6, HMOX1, JUN, PTPRJ, TGFB1, RARA, MLLT3, CFLAR, ISG20, BCL2L11, STK17B
Hematopoiesis	RBM15	IL6ST, RELA, ID2, JUN, TGFB1, RARA, PIK3R1, BCL2L11
Lymphoid Tissue Structure and Development	RBM15, TFPI	FOSB, RELA, ID2, TGFB1, RARA, MLLT3
Cell-mediated Immune Response	F11R	JUN, TGFB1
Hematological Disease	ALAS2, IREB2	TGFB1, RARA, RXRA
Humoral Immune Response	RBM15	RELA, ID2, TGFB1, PIK3R1, CFLAR, BCL2L11
Immune Cell Trafficking	F11R	TGFB1, CFLAR, BCL2L11
Immunological Disease		TGFB1
Inflammatory Response	RBM15	IL6ST, RELA, TGFB1, CFLAR, BCL2L11
Inflammatory Disease	ACOX1	IL6ST, RELA, SYVN1, LTB4R, TP53INP1, TGFB1, RARA, PIK3R1, CFLAR, RXRA, BCL2L11, KSR1
