# Supplementary material for: P. falciparum Modulates Erythroblast Cell Gene Expression in Signaling and Erythrocyte Production Pathways
Source: PLoS One. 2011 May 4;6(5):e19307. doi: 10.1371/journal.pone.0019307 (PMC3087761; doi:10.1371/journal.pone.0019307)
Supplement: Table S5 — Genes associated with canonical pathways of orthochromatic erythroblasts vs. polychromatophiilic erythroblasts. (XLS) [file pone.0019307.s007.xls]

## Sheet: Sheet1
Supplementary Table S5. Genes associated with canonical pathways of orthochromatic erythroblasts vs. polychromatophiilic erythroblasts.
Ingenuity Canonical Pathways	Dchip molecules	GenePattern molecules
Role of BRCA1 in DNA Damage Response	FANCF,RFC1,RFC5,RAD50,NBN,CHEK1,MSH2,RFC4,CDKN1A,MSH6,RFC2,BLM,HLTF,ATR (includes EG:545),FANCA,RFC3,ATM	BARD1,FANCF,RBBP8,MRE11A,RBL1,RAD50,MLH1,SMARCA4,CHEK1,RAD51,FANCE,FANCD2,GADD45A,RFC2,E2F5,BRCA1,BLM,STAT1,E2F2,CHEK2,ATM,TP53,ATF1,FANCG,PLK1,RFC1,RFC5,FANCL,BACH1,NBN,FANCM,MSH2,RFC4,SMARCA2,CDKN1A,MSH6,BRCA2,HLTF,ATR,FANCA,RFC3
Hereditary Breast Cancer Signaling	-	POLR2D,FANCF,DDB2,PTEN,HDAC11,XPC,POLR2H,BRCA1,ATM,TP53,HDAC2,WEE1,FANCG,CREBBP,CDK6,RFC1,HDAC5,PIK3R3,PALB2,FANCM,HDAC3,RFC4,SMARCA2,CDK4,NPM1 (includes EG:4869),POLR2I,FANCA,POLR2K,RFC3,PIK3CA,GADD45B,BARD1,MRE11A,SMARCA4,MLH1,RAD50,CHEK1,EP300,FANCE,RAD51,AKT1,FANCD2,GADD45A,RFC2,BLM,CHEK2,UBB,CDC25C,CCNB1,PIK3C2A,TUBG1,RFC5,CDK1,FANCL,NBN,POLR2G,RRAS2,MSH2,CDKN1A,MSH6,BRCA2,PIK3CB,UBC,HLTF,ATR
Mitochondrial Dysfunction	NDUFAF1,NDUFV1,NDUFA9 (includes EG:4704),NDUFS7,ATP5A1,COX10 (includes EG:1352),NDUFB5,SDHC (includes EG:6391),NDUFS3,ATP5C1,PRDX3,NDUFS5,SOD2,NDUFB7,COX5A,COX7C (includes EG:1350),NDUFA7,NDUFA8	NDUFA9 (includes EG:4704),NDUFA10 (includes EG:4705),COX8A,NDUFB5,UQCRB,NDUFB8,NDUFB10,PDHA1 (includes EG:5160),NDUFS1,NDUFA5,SOD2,GPD2,UQCRFS1,HTRA2,COX7C (includes EG:1350),NDUFA8,ATP5J,NDUFS7,ATP5A1,NDUFB1,SDHC,GSR,ATP5C1,NDUFS5,PRDX3,NDUFB11,TXN2,NDUFA6,NDUFB7,UQCRC2,NDUFA12,CYCS (includes EG:54205),CYC1,SNCA,NDUFB2,HSD17B10,COX10 (includes EG:1352),COX5B,UQCRH,PARK7,NDUFAB1,NDUFB6,OGDH,COX4I…
Role of CHK Proteins in Cell Cycle Checkpoint Control	-	MRE11A,RAD50,CHEK1,RAD17,HUS1,RFC2,E2F5,BRCA1,E2F2,CHEK2,CDC25A,ATM,TP53,CDC25C,RFC1,RFC5,CDK1,NBN,PCNA,RFC4,TLK1,CDKN1A,TLK2,ATR,CDK2,RFC3
Protein Ubiquitination Pathway	USP12,UBE2H (includes EG:7328),CDC20,UBE4B,UBR2,UBE2R2 (includes EG:54926),USP54,MDM2,HSPA5,USP33,FZR1,SKP2,USP7,ANAPC4,UBE2B,CUL2,BAG1,ANAPC5,NEDD4L,BIRC3,AMFR,ANAPC1	PSMA3,UBE2H (includes EG:7328),USP45,UBE2L3,UBR2,UBE2V2,HSPA5,PSMC5,USP48,USP8,USP7,PAN2,USP53,UBE2B,BAG1,UCHL5,SUGT1,ANAPC11,PSMC2,PSMA2,BRCA1,NEDD4L,BIRC3,UBE2J1,HLA-C,PSMB5,UBE4B,USP38,BIRC6,PSMD6,THOP1,NEDD4,SKP2,USP31,UBE2G2,ANAPC4,CBL,PSMB2,UBE2G1,PSMA5,PSMD12,ANAPC5,PSMA4,UBE2E1,PSMB3,USP24,USP12,USP14,PSMD7,CDC20,PSMB10,UBE2N,CUL1,UBR1,USP54,ANAPC10,CDC23 (includes EG:8697),HLA-A,PSMC6,US…
Ubiquinone Biosynthesis	NDUFV1,NDUFS5,NDUFA9 (includes EG:4704),NDUFC2,NDUFS7,NDUFB5,NDUFB7,NDUFS3,NDUFA7,NDUFA8	NDUFA9 (includes EG:4704),NDUFA10 (includes EG:4705),NDUFB5,UHRF1BP1,NDUFB8,FTSJ2,NDUFB10,BCKDHB,NDUFA5,NDUFS1,UFSP2,NDUFC2,NDUFAB1,NDUFB6,EHMT1,COQ5,ALDH6A1,NDUFS4,NDUFA8,NDUFC1,NDUFV1,NDUFS7,MGMT,COQ3,METTL1,FTSJ1,NDUFB1,NDUFS3,NDUFB4,NDUFS5,NDUFB11,NDUFS8,NDUFA11,NDUFA6,NDUFB7,PRMT5,NDUFA12,METTL6,NDUFA7,NDUFB2
Oxidative Phosphorylation	NDUFA9 (includes EG:4704),COX10 (includes EG:1352),NDUFB5,ATP5G2,ATP5G1,NDUFC2,ATP5H (includes EG:10476),IP6K2,COX7C (includes EG:1350),ATP5G3,NDUFA8,NDUFV1,ATP5O,NDUFS7,ATP5A1,SDHC (includes EG:6391),NDUFS3,ATP5C1,NDUFS5,PPA2,NDUFB7,COX5A,NDUFA7,ATP6V1B2,ATP6V0E1	ATP6V0C,NDUFA9 (includes EG:4704),NDUFA10 (includes EG:4705),NDUFB5,COX8A,ATP5G2,NDUFB8,UQCRB,NDUFB10,NDUFS1,NDUFA5,ATP5G1,ATP5H (includes EG:10476),UQCRFS1,ATP5F1,COX7C (includes EG:1350),ATP5G3,NDUFA8,ATP5J,NDUFS7,ATP5A1,SDHC,NDUFB1,PPA1,ATP5C1,NDUFS5,NDUFB11,NDUFA6,NDUFB7,UQCRC2,NDUFA12,CYC1,NDUFB2,ATP6V0E1,ATP6V1D,COX10 (includes EG:1352),COX5B,UHRF1BP1,UQCRH,NDUFC2,NDUFAB1,NDUFB6,IP6K2,ATP5I…
Cell Cycle: G2/M DNA Damage Checkpoint Regulation	PRKDC,CDKN1A,MDM2,ATR (includes EG:545),SKP2,CHEK1,ATM	CUL1,PTPMT1,CCNB2,EP300,CHEK1,GADD45A,TOP2A,BRCA1,CHEK2,ATM,TP53,PRKDC,UBB,CDC25C,CCNB1,YWHAB,WEE1,YWHAZ,PLK1,MDM2,CDK1,SKP2,KAT2B,CDKN1A,RPS6KA1,UBC,ATR
ATM Signaling	-	GADD45B,ABL1,CCNB2,MRE11A,RAD50,CHEK1,SMC1A,RAD51,JUN,NFKBIA,GADD45A,FANCD2,BID,BRCA1,CHEK2,CDC25A,ATM,TP53,SMC3,CDC25C,CCNB1,MDC1,MAPK9,MDM2,CREB3L4,CDK1,NBN,ATF2,SMC2,TLK1,CDKN1A,TLK2,CDK2
Purine Metabolism	POLA1,POLQ,ATP5G2,APRT,ADSL,POLD3,ATP5G1,ATP5H (includes EG:10476),ATP5G3,POLR1D,ABCD3,POLE4,NME4,TJP2,PRIM2,ATP5A1,SMARCA5,DGUOK,RFC5,POLD1,NT5C2,POLR2G,EIF2AK4,NUDT5,ATP5C1,GMPS,ITPA,HPRT1,MYH9,GMPR,DDX1,AK2,GMPR2,ADCY7,HLTF,POLR2I,ATP6V0E1,POLD2,PDE6D,RFC3	PRIM1,POLA1,TRAP1,IDE,POLRMT,ATP11B,APRT,BCKDHB,POLB,NSF,PRPS1,MAD2L2,ATP5H (includes EG:10476),ADA,RUVBL2,PSMC2,ATP5F1,ATP5G3,ATP5J,RP2,NME4,RRM2,GART,PRPS2,ERCC3,HPRT1,POLR2I,GMPR2,CANT1,IFNAR1,ATP6V0E1,PDE6D,POLR2K,NME1,POLQ,RUVBL1,NME7,SMARCA4,PSMC6,PDE3B,KATNA1,ADK,ATP5I,POLR1D,PRIM2,POLR1E,PAICS,POLD1,RRM1 (includes EG:6240),ADSS,NUDT5,PSMC1,BAT1,CHRAC1,GMPS,MSH2,KIF20B,POLA2,AFG3L2,DDX1,PO…
Mitotic Roles of Polo-Like Kinase	-	KIF23,CDC20,PPP2R2A,PPP2R5B,CDC7,ANAPC10,CCNB2,CDC23 (includes EG:8697),SMC1A,PLK4,CDC16,ANAPC11,CHEK2,CDC25A,CDC25C,CCNB1,ESPL1,PPP2R5C,WEE1,PRC1,PLK1,ANAPC7,ANAPC13,FZR1,CDK1,SLK,ANAPC4,PPP2CB,ANAPC5,PPP2R1B,STAG2,KIF11,ANAPC1
Aminoacyl-tRNA Biosynthesis	YARS2,RARS,CARS2,DARS,HARS,QARS,FARSB,EPRS	HARS,DARS2,QARS,NARS2,AARSD1,FARSB,LARS,FARS2,DARS,VARS,SARS2,RARS2,IARS2,TARSL2,CARS2,LARS2,TARS,FARSA,EPRS,WARS2,EARS2,RARS,YARS2,RAB3GAP2,AARS2,MTFMT
RAN Signaling	-	KPNA3,KPNA4,KPNA6,KPNA2,TNPO1,RAN,RANBP2,RANBP1,KPNA1,KPNB1,CSE1L,XPO1,null,IPO5
Pyrimidine Metabolism	POLR1D,NME4,POLE4,DUT (includes EG:1854),DPYD,PRIM2,POLA1,POLQ,CTPS2,RFC5,UMPS,POLD1,NT5C2,EIF2AK4,POLR2G,NUDT5,POLD3,ITPA,RPUSD4,POLR2I,UNG (includes EG:7374),POLD2,RFC3	DPYSL2,PRIM1,DPYD,POLR2D,POLA1,POLR3E,CTPS2,NME2,POLRMT,POLB,NME6,POLE,POLD3,MAD2L2,ENTPD5,POLR2H,POLK,UNG,RPUSD2,TYMS,APOBEC3B,NME4,POLE4,RP2,POLR1B,POLE2,AK3,RRM2,DCTD,PUS1,APOBEC3G,CTPS,NT5C2,EIF2AK4,PNP,POLR2I,POLD2,CANT1,TK1,POLR2K,POLE3,RFC3,POLR3F,NME1,POLQ,POLI,DTYMK,NME7,PUS3,POLR1D,DUT (includes EG:1854),PRIM2,POLR1E,RFC5,POLD1,UMPS,RRM1 (includes EG:6240),POLR2G,NUDT5,POLR3K,CHRAC1,ITP…
Citrate Cycle	SUCLG2,DLD,IDH2,SDHC (includes EG:6391),FH,MDH2,ACO1,ATP5G3	SDHA,PC,SUCLG2,SDHC,ACLY,MDH1,SUCLA2,CS,SUCLG1,DLD,SDHD,IDH2,IDH3A,OGDH,MDH2,FH,ACO1,CLYBL,ATP5G3,IDH3B
EIF2 Signaling	-	EIF2S3,PPP1CC,EIF2S2,PIK3CA,MAPK1,SOS2,EIF1,RPS6,PPP1CB,EIF2B2,EIF2A,EIF4E,EIF2C4,AKT1,MAP2K2,EIF3D,EIF1AX,SOS1,EIF5,PAIP1,EIF3A,MAP2K1,EIF2AK1,PIK3C2A,EIF3H,EIF3F,PPP1R15A,EIF2B3,EIF4G3,EIF2C2,EIF3E,EIF2AK4,PIK3R3,EIF3G,RRAS2,EIF3C,EIF4A1,EIF2B1,EIF2B5,EIF3I (includes EG:8668),PIK3CB
Estrogen Receptor Signaling	POLR2G,PRKDC,MAPK1,GTF2F2,GTF2H4,ERCC3,SOS1,CREBBP,NCOA1,POLR2I,TRRAP,MED14	TAF11,POLR2D,MAPK1,SOS2,MNAT1,MAP2K2,POLR2H,TAF9,PELP1,MED1,CREBBP,PHB2,TBP,GTF2F1,MED14,TAF9B,KAT2B,HDAC3,TAF4,ERCC3,NCOA1,TRRAP,ESR2,POLR2I,POLR2K,GTF2F2,H3F3B,GTF2H2,NR3C1,SMARCA4,EP300,GTF2B,SOS1,GTF2H5,TAF3,TAF2,MAP2K1,TAF12 (includes EG:6883),PRKDC,SRC,CCNH,TAF15,TAF5L,HNRNPD,POLR2G,RRAS2,GTF2H4,GTF2E1,NRIP1
Cell Cycle: G1/S Checkpoint Regulation	CCNE2,CCNE1,MAX,CCND3,CDKN1A,CDK6,ATR (includes EG:545),SKP2,HDAC5,ATM	SUV39H1,CUL1,ABL1,RBL1,CDKN2B,MYC,HDAC11,E2F5,E2F2,CDC25A,ATM,TP53,CCNE2,TFDP1,HDAC2,CDK6,HDAC5,SKP2,CCNE1,HDAC3,CCND3,MAX,CCND2,CDK4,CDKN1A,ATR,CDK2
Androgen Signaling	-	PRKACB,RELA,POLR2D,MAPK1,GNB2L1,GNA11,GTF2H2,GTF2E2,MNAT1,NFKB1,PRKAG1,EP300,GNB4,HSPA4,GTF2B,JUN,GTF2H5,POLR2H,NCOA4,DNAJB1,TAF2,CALM1,CALR,SRC,CCNH,PRKCQ,GNA12,CREBBP,PRKAR2A,TBP,GNAQ,GTF2F1,NFKB2,GNG10,POLR2G,KAT2B,GNAS,PRKAR2B,GTF2H4,GTF2E1,ERCC3,NCOA1,PRKACA,PRKCH,GNG2,POLR2I,POLR2K
Regulation of eIF4 and p70S6K Signaling	-	EIF2S3,EIF2S2,PIK3CA,MAPK1,PPP2R2A,SOS2,PPP2R5B,EIF1,RPS6,EIF2B2,EIF2A,EIF4E,EIF4EBP1,EIF2C4,AKT1,MAP2K2,EIF3D,EIF1AX,SOS1,MKNK1,PAIP1,EIF3A,MAP2K1,ITGA4,ITGB1,EIF3H,PPP2R5C,PIK3C2A,EIF3F,EIF2B3,EIF4G3,EIF2C2,EIF3E,PIK3R3,EIF3G,PPP2CB,RRAS2,EIF3C,EIF4A1,EIF2B5,EIF3I (includes EG:8668),EIF2B1,PIK3CB,PPP2R1B
Cleavage and Polyadenylation of Pre-mRNA	-	CPSF2,PAPOLA,CPSF6,CSTF1,WDR33,NUDT21,CSTF2 (includes EG:1478),CPSF3,CSTF3
Inositol Phosphate Metabolism	DAPK1,PIK3CA,MAPK1,INPP5E,CDK6,PIP4K2B,PLCL2,PTEN,SYNJ2,INPP4A,PAK1,CDK5,INPP5F,ITPKB,IP6K1,MAP3K8,INPP5K,IP6K2,HIPK1,PIP4K2A,ATM	MAPK1,CSNK1A1,PIP4K2B,LIMK2,PIK3R4,PTEN,PAK1,CDK8,MAP2K2,ITPKB,PIM1,PRPF4B,PRKAA1,IP6K1,HIPK1,ATM,DAPK1,IMPA1,PRKCQ,CDK6,PLCL2,PIK3R3,SYNJ2,INPP4A,INPP5F,PI4K2A,CDK4,ITPKC,PRKCH,MAP2K3,INPP5K,PIP4K2A,CDK2,PIK3CA,PDIA3,PTPMT1,MTMR1,TTK,IRAK1,BRAF,CDK5,PI4K2B,IP6K2,MAP2K1,PAK2,PIK3C2A,INPP5E,MAPK9,PLK1,CDK1,MAP3K8,PIK3CB,DYRK1A
Small Cell Lung Cancer Signaling	-	RELA,TRAF3,PIK3CA,SUV39H1,ABL1,NFKB1,CDKN2B,PTEN,PTK2,MYC,IKBKG,AKT1,NFKBIA,BID,CHUK,TP53,CCNE2,PIK3C2A,TFDP1,CDK6,NFKB2,SKP2,PIK3R3,BCL2L1,CCNE1,MAX,CDK4,CYCS (includes EG:54205),PIK3CB,RXRA,CDK2,BIRC2
RAR Activation	PRKACB,STAT5A,PIK3CA,PRMT2,RDH11,CREBBP,SMAD6,NFKB2,PTEN,PARP1,ALDH1A1,RPL7A,GTF2H4,DUSP1,PNRC1,ERCC3,NCOA1,NR2F6,ZBTB16,HLTF,ADCY7,CITED2	PRKACB,RDH10,MNAT1,PSMC5,PTEN,VEGFA,PRMT1,ALDH1A1,RPL7A (includes EG:6130),CSNK2A1,ZBTB16,SMAD1,PRKCQ,MED1,CREBBP,NFKB2,PIK3R3,KAT2B,TAF4,SMARCA2,DUSP1,ERCC3,NCOA1,PRKACA,PRKCH,PML,RXRA,RELA,PIK3CA,GTF2H2,SMAD5,NFKB1,SMARCA4,PRKAG1,EP300,JUN,AKT1,PNRC1,GTF2H5,NR2F6,STAT5B,MAPKAPK2,MAP2K1,CITED2,PNPLA4,SRC,CCNH,PRMT2,IL3RA,RDH14,RDH11,PRKAR2A,SMAD6,MAPK9,PARP1,CSNK2A2,FOS,PRKAR2B,GTF2H4,PIK3CB,NRI…
Hypoxia Signaling in the Cardiovascular System	UBE2H (includes EG:7328),NFKBIA,UBE2B,UBE2R2 (includes EG:54926),MDM2,BCL3,LDHA,PTEN,ATM	UBE2H (includes EG:7328),UBE2N,UBE2L3,UBE2V2,EP300,ARNT,PTEN,VEGFA,JUN,AKT1,NFKBIA,UBE2B,SUMO1,UBE2J1,ATM,TP53,UBB,COPS5,UBE2R2 (includes EG:54926),BIRC6,MDM2,CREB3L4,UBE2L6,ATF2,UBE2G2,UBE2G1,CDC34 (includes EG:997),UBC,UBE2E1
Glyoxylate and Dicarboxylate Metabolism	MDH2,ACO1	ENOPH1,GRHPR,APTX,CS,MTHFD2,HYI,MDH1,MDH2,MTHFD1,ACO1,MTHFD1L
One Carbon Pool by Folate	MTR,DHFR	TYMS,MTHFR,MTR,MTHFD1,ATIC,GART,GCSH,MTHFD2,SHMT1,DHFR,MTFMT,MTHFD1L,SHMT2
NRF2-mediated Oxidative Stress Response	AKR7A2,PIK3CA,MAPK1,DNAJB4,CREBBP,DNAJC19,DNAJA4,DNAJC15,MAFK,MAFF,DNAJC11,HMOX1,GSTT1,SOD2,ERP29,MGST2,SCARB1,SQSTM1,DNAJB6,PTPLAD1,GSTK1	MAPK1,DNAJB4,GCLC,DNAJC15,DNAJB2 (includes EG:3300),CLPP,SOD2,SCARB1,MAP2K2,DNAJA3,FOSL1,JUND,GSTK1,PRKCQ,DNAJC9,DNAJC19,CREBBP,MAFF,DNAJB14,BACH1,GSR,PIK3R3,ERP29,MAP2K3,PRKCH,SQSTM1,DNAJB6,PTPLAD1,MGST3,MAP2K5,AKR7A2,PIK3CA,DNAJC17,USP14,ACTA2,DNAJA4,DNAJC13,DNAJC10,MAFG,EP300,GSTT1,HMOX1,AKT1,JUN,GSTA4,UBE2K,DNAJB1,MAP2K1,UBB,MAP2K7,PIK3C2A,MAPK9,MAFK,DNAJB9,GSTO1,DNAJC11,FOS,RRAS2,MGST2,CCT7,…
CD27 Signaling in Lymphocytes	BCL2L1,SIVA1,IKBKG,NFKBIA,IKBKAP,BCL3,NFKB2,MAP3K4,MAP3K2	RELA,MAP2K7,MAP3K13,MAPK9,MAP3K4,NFKB2,NFKB1,FOS,BCL2L1,IKBKG,SIVA1,NFKBIA,JUN,MAP2K2,CYCS (includes EG:54205),BID,IKBKAP,MAP3K8,MAP2K3,CHUK,MAP3K3,MAP2K1,MAP2K5,MAP3K2
Nucleotide Excision Repair Pathway	POLR2G,ERCC4,ERCC1,GTF2H4,ERCC3,POLR2I	ERCC4,CCNH,ERCC6,POLR2D,GTF2H2,MNAT1,XPA,POLR2G,RPA3,ERCC8,ERCC1,GTF2H4,ERCC3,XPC,POLR2H,GTF2H5,POLR2I,POLR2K
p53 Signaling	PRKDC,PIK3CA,GADD45B,JMY,MDM2,PTEN,CHEK1,CASP6,BCL2L1,CDKN1A,LRDD,PMAIP1,ATR (includes EG:545),ATM	PIK3CA,GADD45B,JMY,FAS,EP300,PTEN,BIRC5,CHEK1,SCO2 (includes EG:9997),CASP6,AKT1,JUN,GADD45A,STAG1,BBC3,PMAIP1,BRCA1,CHEK2,ATM,TP53,PRKDC,TP53INP1,PIK3C2A,MED1,MDM2,SERPINE2,PIK3R3,KAT2B,BCL2L1,PCNA,CCND2,CDK4,CDKN1A,PIK3CB,LRDD,ATR,CDK2
Aryl Hydrocarbon Receptor Signaling	CCNE2,MAPK1,POLA1,CDK6,MDM2,NFKB2,CHEK1,GSTT1,CCNE1,ALDH1A1,CCND3,MGST2,CDKN1A,ALDH18A1,DHFR,ATR (includes EG:545),ATM,GSTK1	MAPK1,POLA1,ARNT,MYC,CTSD,ALDH1A1,ALDH6A1,ATM,GSTK1,TP53,CCNE2,TFDP1,MED1,CDK6,NFKB2,CCND3,CCND2,CDK4,ALDH18A1,DHFR,RXRA,ESR2,MGST3,CDK2,RELA,NFIX,NFKB1,FAS,SMARCA4,CHEK1,EP300,GSTT1,CCNA2,JUN,GSTA4,CHEK2,SRC,NFIC,MDM2,GSTO1,CYP1B1,FOS,CCNE1,MGST2,NFIA,CDKN1A,NRIP1,ATR,MCM7
Valine, Leucine and Isoleucine Biosynthesis	PDHB (includes EG:5162)	PDHA1 (includes EG:5160),BCAT1,LARS,IARS2,LARS2,RAB3GAP2,VARS,PDHB
Chronic Myeloid Leukemia Signaling	-	RELA,PIK3CA,MAPK1,SUV39H1,SOS2,ABL1,RBL1,NFKB1,MYC,IKBKG,AKT1,MAP2K2,HDAC11,SOS1,E2F5,CHUK,STAT5B,MAP2K1,E2F2,TP53,PIK3C2A,TFDP1,HDAC2,CRKL,CDK6,MDM2,NFKB2,HDAC5,PIK3R3,BCL2L1,RRAS2,HDAC3,PTPN11,CDK4,CDKN1A,PIK3CB
Molecular Mechanisms of Cancer	-	RAP2B,PIAS2,SUV39H1,TAB2,SOS2,RBL1,PAK1,ATM,TP53,CCNE2,PRKCQ,TFDP1,CREBBP,NFKB2,CCND2,CCND3,MAX,PRKACA,CYCS (includes EG:54205),MAP2K3,CAMK2G,PIK3CA,TCF4,RALA,ARHGEF7,GNA11,LRP6,EP300,CHEK1,CASP6,AKT1,JUN,BBC3,SOS1,E2F5,BID,PRKDC,PAK2,GNA12,GNAQ,MDM2,APH1A (includes EG:51107),FOS,CCNE1,CDKN1A,RBPJ,BMP6,ATR,CTNND1,BIRC2,PRKACB,JAK1,MAPK1,MYC,PTK2,RHOG,MAP2K2,PMAIP1,BRCA1,RASA1,BIRC3,SMAD1,E2F2,CDC…
Prostate Cancer Signaling	-	RELA,PIK3CA,MAPK1,SRD5A1,SUV39H1,SOS2,ABL1,NFKB1,PTEN,AKT1,NFKBIA,MAP2K2,SOS1,CHUK,MAP2K1,TP53,CCNE2,PIK3C2A,TFDP1,CREBBP,MDM2,CREB3L4,NFKB2,ATF2,PIK3R3,CCNE1,RRAS2,FOXO1,CDKN1A,PIK3CB,CDK2
PI3K/AKT Signaling	TSC1,PIK3CA,MAPK1,MDM2,BCL3,NFKB2,PTEN,BCL2L1,IKBKG,NFKBIA,FOXO1,SOS1,FOXO3,CDKN1A,MAP3K8,ITGA4	TSC1,RELA,PIK3CA,JAK1,MAPK1,PPP2R2A,SOS2,PPP2R5B,LIMS1,NFKB1,EIF4E,PTEN,EIF4EBP1,YWHAQ (includes EG:10971),IKBKG,NFKBIA,AKT1,GYS1,MAP2K2,FOXO3,SOS1,HLA-B,CHUK,MAP2K1,ITGA4,THEM4,ITGB1,TP53,PPP2R5C,YWHAB,YWHAZ,MDM2,NFKB2,PIK3R3,BCL2L1,PPP2CB,RRAS2,FOXO1,CDKN1A,PIK3CB,MAP3K8,PPP2R1B
Fatty Acid Biosynthesis	-	ACSL3,ACACB,OXSM,ACACA,PCCB,MCAT,MCCC2
CD40 Signaling	PIK3CA,IKBKG,NFKBIA,MAPK1,TNFAIP3,IKBKAP,BCL3,NFKB2	RELA,TRAF3,PIK3CA,MAP2K7,PIK3C2A,MAPK1,ATF1,TNFAIP3,MAPK9,NFKB2,NFKB1,PIK3R3,FOS,IKBKG,JUN,NFKBIA,MAP2K2,IKBKAP,PIK3CB,MAP2K3,CHUK,MAPKAPK2,MAP2K1,MAP2K5
IGF-1 Signaling	PRKACB,IGFBP4,PIK3CA,FOXO1,MAPK1,SOS1,FOXO3,IRS2	PRKACB,IGFBP4,PIK3CA,MAPK1,SOS2,PRKAG1,YWHAQ (includes EG:10971),PTK2,AKT1,JUN,MAP2K2,SOS1,FOXO3,CSNK2A1,IRS2,RASA1,MAP2K1,PIK3C2A,YWHAB,YWHAZ,PRKAR2A,NEDD4,GRB10,PIK3R3,CSNK2A2,FOS,RRAS2,PRKAR2B,PTPN11,FOXO1,PRKACA,PIK3CB,PRKCH
Alanine and Aspartate Metabolism	ADSL,DLD,DARS,TASP1,GOT2,PDHB (includes EG:5162)	PC,DARS2,NARS2,AARSD1,PDHA1 (includes EG:5160),ADSS,ADSL,DLAT,PDHX,DLD,DARS,AARS2,MYO5B,CAD,GOT2,TASP1,ASL,PDHB
Insulin Receptor Signaling	PRKACB,TSC1,PIK3CA,FOXO1,MAPK1,PPP1R7,SOS1,FOXO3,EIF2B5,IRS2,PTPRF,PTEN	PRKACB,FOXO4,PPP1CC,TSC1,PIK3CA,JAK1,MAPK1,SOS2,PPP1CB,PPP1R14B,EIF2B2,PRKAG1,EIF4E,PTPRF,EIF4EBP1,PTEN,AKT1,GYS1,MAP2K2,PPP1R7,PDE3B,FOXO3,SOS1,HLA-B,IRS2,STX4,MAP2K1,PIK3C2A,CRKL,PRKAR2A,EIF2B3,ACLY,GRB10,PIK3R3,PRKAR2B,RRAS2,CBL,FOXO1,PTPN11,EIF2B1,EIF2B5,PRKACA,PIK3CB,PRKCH
RANK Signaling in Osteoclasts	-	RELA,PIK3CA,MAPK1,PTK2B,TAB2,MAP3K4,NFKB1,IKBKG,AKT1,JUN,NFKBIA,MAP2K2,PPP3R1,CHUK,MAP2K1,BIRC3,CALM1,MAP3K2,SRC,MAP2K7,PIK3C2A,MITF,MAP3K13,MAPK9,NFKB2,PIK3R3,FOS,CBL,NFATC2,MAP3K8,PIK3CB,MAP3K3,BIRC2
Glucocorticoid Receptor Signaling	CD247,PRKACB,PIK3CA,MAPK1,GTF2F2,HSPA5,TSC22D3,HSPA4,IKBKG,NFKBIA,BAG1,ANXA1,SOS1,IL8,STAT5A,CREBBP,BCL3,MED14,POLR2G,BCL2L1,DUSP1,IL1RN,GTF2H4,ERCC3,CDKN1A,NCOA1,HLTF,POLR2I	CD247,PRKACB,TAF11,JAK1,POLR2D,MAPK1,HSPA14,HSPA1A,SOS2,GTF2E2,HSPA5,MNAT1,HSPA4,IKBKG,MAP2K2,HMGB1 (includes EG:3146),BAG1,PPP3R1,POLR2H,IL8,TAF9,MED1,CREBBP,TBP,GTF2F1,MED14,TAF9B,PIK3R3,BCL2L1,KAT2B,TAF4,SMARCA2,DUSP1,ERCC3,PRKACA,NCOA1,POLR2I,POLR2K,RELA,PIK3CA,POU2F2,GTF2F2,GTF2H2,NFKB1,NR3C1,SMARCA4,EP300,TSC22D3,GTF2B,JUN,NFAT5,AKT1,NFKBIA,HSPA1L,ANXA1,SOS1,GTF2H5,TAF3,SUMO1,CHUK,STAT5B,ST…
Glutamate Metabolism	GMPS,SUCLG2,GLUL,GLUD1,GOT2,QARS,EPRS	SUCLG2,GLS,GLUD1,GCLC,QARS,GSS,EPRS,EARS2,GSR,GNPNAT1,GMPS,GLUL,MYO5B,CAD,GOT2,PPAT
Role of PKR in Interferon Induction and Antiviral Response	IKBKG,NFKBIA,MAP3K7IP2,BCL3,NFKB2,RNASEL	TP53,RELA,TRAF3,TAB2,NFKB2,NFKB1,RNASEL,IRF1,ATF2,IKBKG,NFKBIA,AKT1,BID,CYCS (includes EG:54205),MAP2K3,CHUK,STAT1
Renal Cell Carcinoma Signaling	-	PIK3CA,MAPK1,SOS2,EP300,ARNT,VEGFA,PAK1,AKT1,JUN,MAP2K2,SOS1,MAP2K1,UBB,PAK2,PIK3C2A,SLC2A1,CREBBP,PIK3R3,FOS,RRAS2,PTPN11,CUL2,PIK3CB,FH,UBC,TCEB1
Polyamine Regulation in Colon Cancer	-	MYC,TCF4,MAX,AZIN1,MXD1,SAT1,OAZ2 (includes EG:4947),APC
Huntington's Disease Signaling	-	POLR2D,MAPK1,HSPA14,VTI1A,HSPA1A,SOS2,GNB2L1,HSPA5,GNB4,NSF,CTSD,HSPA4,HDAC11,TCERG1,POLR2H,NAPA,RASA1,TP53,PRKCQ,HDAC2,CREBBP,TBP,CREB3L4,NAPG,ATF2,TAF9B,HDAC5,GNG10,PIK3R3,BCL2L1,DYNC1I2,HDAC3,TAF4,CASP2,CYCS (includes EG:54205),PRKCH,CAPN2,GNG2,POLR2I,SNCA,POLR2K,PIK3CA,GNA11,CASP4,VTI1B,EP300,CASP6,JUN,AKT1,HSPA1L,CDK5,SOS1,CASP1,GOSR1,DNAJB1,BET1L,NAPB,SDHA,UBB,MAP2K7,PIK3C2A,YKT6,GLS,GNAQ,M…
VEGF Signaling	EIF2S3,BCL2L1,PIK3CA,FOXO1,MAPK1,PTK2B,SOS1,FOXO3,EIF2B5,EIF1,VCL	EIF2S3,EIF2S2,PIK3CA,MAPK1,PTK2B,SOS2,ACTA2,EIF1,EIF2B2,ELAVL1,ARNT,PGF,PTK2,VEGFA,ROCK2,AKT1,MAP2K2,EIF1AX,FOXO3,SOS1,VCL,MAP2K1,PIK3C2A,EIF2B3,PIK3R3,BCL2L1,RRAS2,FOXO1,EIF2B1,EIF2B5,PIK3CB
Pancreatic Adenocarcinoma Signaling	-	RELA,PIK3CA,NAPEPLD,JAK1,RALA,MAPK1,SUV39H1,ABL1,NFKB1,CDKN2B,PGF,BIRC5,RAD51,VEGFA,HMOX1,AKT1,MAP2K2,E2F5,STAT1,MAP2K1,E2F2,TP53,PIK3C2A,TFDP1,MAPK9,MDM2,NFKB2,RALBP1,PLD1,PIK3R3,BCL2L1,CCNE1,CDK4,CDKN1A,BRCA2,PIK3CB,CDK2
Pyruvate Metabolism	AKR7A2,ALDH1A1,ME3,ACAT1,DLD,ACSS1,ACYP1,MDH2,PDHB (includes EG:5162),LDHA,LDHB	AKR7A2,ACAT2,PKLR,PC,ME3,MDH1,LDHB,GLO1,BCKDHB,PDHA1 (includes EG:5160),ALDH1A1,PDHX,ACYP1,MDH2,ACSL3,ACACB,ACSS1,ACOT9,GRHPR,NUDT7,DLAT,ACAT1,DLD,ME2,ACACA,RWDD2B,PDHB
4-1BB Signaling in T Lymphocytes	IKBKG,NFKBIA,MAPK1,IKBKAP,BCL3,NFKB2	RELA,MAPK1,MAPK9,NFKB2,NFKB1,ATF2,IKBKG,JUN,NFKBIA,MAP2K2,IKBKAP,CHUK,MAP2K1
ERK5 Signaling	-	IL6ST,SRC,YWHAB,GNA12,GNAQ,YWHAZ,MEF2A (includes EG:4205),CREB3L4,ATF2,MYC,YWHAQ (includes EG:10971),FOS,RRAS2,AKT1,PTPN11,MEF2D,FOXO3,WNK1,MAP3K8,FOSL1,RPS6KA1,MAP3K3,MAP2K5,MAP3K2
Cell Cycle Regulation by BTG Family Proteins	-	CCNE2,PPP2R5C,PPP2R2A,PPP2R5B,BTG1,PPP2CB,PRMT1,CCNE1,CNOT7,CDK4,BTG2,E2F5,PPP2R1B,E2F2,CDK2
Nicotinate and Nicotinamide Metabolism	NNMT,DAPK1,PAK1,CDK5,MAPK1,CDK6,MAP3K8,HIPK1,NMNAT3 (includes EG:349565),NT5C2	MAPK1,CSNK1A1,QPRT,LIMK2,TTK,IRAK1,NNMT,BRAF,PAK1,CDK8,MAP2K2,CDK5,PIM1,PRPF4B,PRKAA1,HIPK1,MAP2K1,DAPK1,PAK2,PRKCQ,CDK6,MAPK9,PLK1,CDK1,NT5C2,NNT,CDK4,PNP,MAP2K3,MAP3K8,PRKCH,NADK (includes EG:65220),NMNAT3 (includes EG:349565),CDK2,DYRK1A
Valine, Leucine and Isoleucine Degradation	ALDH1A1,ECHS1,MCEE,ACAD8,ACAT1,ECH1,ACADSB,OXCT1,ACADM,HADH	HSD17B10,ACAT2,ECHS1,ECH1,ACADSB,PCCB,ACAD9,GCDH,ACAA2,BCKDHB,BCAT1,HIBCH,ALDH1A1,HIBADH,ACAT1,ACAD8,MCEE,OXCT1,MCCC1,IVD,ACADM,ALDH6A1,HADH,MCCC2
Aminophosphonate Metabolism	PCYT1B,PIGF	PIGF,MGMT,METTL1,FTSJ1,FTSJ2,PIGG,BCKDHB,PRMT5,METTL6,CHPT1,EHMT1,COQ5,PIGN
Acute Myeloid Leukemia Signaling	-	RELA,TCF4,PIK3CA,MAPK1,SOS2,NFKB1,SPI1,EIF4EBP1,BRAF,MYC,AKT1,MAP2K2,PIM1,SOS1,KIT,JUP,STAT5B,MAP2K1,MAP2K7,PIK3C2A,NFKB2,PIK3R3,RRAS2,PIK3CB,MAP2K3,PML,MAP2K5,PIM2 (includes EG:11040)
Propanoate Metabolism	ALDH1A1,ECHS1,SUCLG2,MCEE,ACAD8,ACAT1,ECH1,ACSS1,ACADSB,ACADM,LDHA,LDHB	AASDH,ACSL3,ACACB,ACAT2,ECHS1,SUCLG2,ACSS1,ECH1,ACADSB,PCCB,ACAD9,GCDH,LDHB,HIBCH,SUCLA2,ALDH1A1,SUCLG1,ACAT1,ACAD8,MCEE,ACACA,IVD,ACADM,ALDH6A1
Lymphotoxin beta Receptor Signaling	BCL2L1,PIK3CA,IKBKG,NFKBIA,MAPK1,RELB,CREBBP,IKBKAP,NFKB2	RELA,TRAF3,PIK3CA,PIK3C2A,MAPK1,RELB,CREBBP,NFKB2,NFKB1,EP300,PIK3R3,BCL2L1,IKBKG,AKT1,NFKBIA,CYCS (includes EG:54205),PIK3CB,IKBKAP,CHUK,BIRC2
Angiopoietin Signaling	STAT5A,PIK3CA,IKBKG,TNIP1,PAK1,NFKBIA,FOXO1,SOS1,IKBKAP,BCL3,NFKB2	RELA,PIK3CA,PAK2,PIK3C2A,NFKB2,NFKB1,BIRC5,PIK3R3,PTK2,PAK1,TNIP1,IKBKG,AKT1,RRAS2,NFKBIA,PTPN11,FOXO1,SOS1,PIK3CB,IKBKAP,CHUK,STAT5B,RASA1
PPAR Signaling	PPARA,STAT5A,MAPK1,PDGFA,CREBBP,BCL3,NFKB2,IKBKG,NFKBIA,IL1RN,SOS1,NCOA1,CITED2	PPARA,RELA,MAPK1,SOS2,MAP4K4,NFKB1,PDGFC,EP300,IKBKG,NFKBIA,JUN,MAP2K2,SOS1,CHUK,STAT5B,TNFRSF1B,MAP2K1,CITED2,MED1,CREBBP,NR1H3,NFKB2,FOS,RRAS2,NCOA1,NRIP1,RXRA
Fatty Acid Elongation in Mitochondria	ECHS1,PPT2,ECH1,HADH	HSD17B10,ECHS1,PPT1,ECH1,ACAA2,HADH
Pentose Phosphate Pathway	DERA,PGM2,GPI,RPE (includes EG:6120),G6PD,PFKL,PDHB (includes EG:5162)	DERA,PRPS2,PGM2,PRPS1,RPE,HIBADH,PGLS,G6PD,PDHB,PFKM,BCKDHB
Beta-alanine Metabolism	SMS,ALDH1A1,ECHS1,DPYD,ACAD8,ECH1,ACADSB,ACADM	DPYSL2,SRM,SMS,DPYD,ECHS1,ECH1,ACADSB,ACAD9,GCDH,HIBCH,ALDH1A1,ACAD8,MYO5B,IVD,ACADM,ALDH6A1
Butanoate Metabolism	ALDH1A1,ECHS1,SUCLG2,ACAT1,ECH1,OXCT1,SDHC (includes EG:6391),PDHB (includes EG:5162),HADH	HSD17B10,SDHA,BDH2,ECHS1,ACAT2,SUCLG2,ECH1,SDHC,PRDX6,PDHA1 (includes EG:5160),BDH1,ALDH1A1,ACAT1,OXCT1,SDHD,MYO5B,PDHB,HADH
